# Supplementary material for: HLA Class II Alleles and Suicidal Behavior: Evidence from a Case–Control Study
Source: Int J Mol Sci. 2025 Oct 20;26(20):10181. doi: 10.3390/ijms262010181 (PMC12563147; doi:10.3390/ijms262010181)
Supplement: Supplementary file 1 [file ijms-26-10181-s001.zip]

Archive with 1 entries (1 files):
- ijms-3906609-supplementary.pdf
